# Supplementary material for: Serological Profile for Major Respiratory Viruses in Unvaccinated Cows from High-Yielding Dairy Herds
Source: Animals (Basel). 2024 Apr 23;14(9):1256. doi: 10.3390/ani14091256 (PMC11083270; doi:10.3390/ani14091256)
Supplement: Supplementary file 1 [file animals-14-01256-s001.zip]

Archive with 1 entries (1 files):
- animals-2924866-supplementary.pdf
